# Supplementary material for: Computational and Experimental Investigation of the Selective Adsorption of Indium/Iron Ions by the Epigallocatechin Gallate Monomer
Source: Materials (Basel). 2022 Nov 21;15(22):8251. doi: 10.3390/ma15228251 (PMC9696512; doi:10.3390/ma15228251)
Supplement: Supplementary file 1 [file materials-15-08251-s001.zip]

Archive with 1 entries (1 files):
- materials-1951053-supplementary.pdf
